# Supplementary material for: Dissection and Fine-Mapping of Two QTL Controlling Grain Size Linked in a 515.6-kb Region on Chromosome 10 of Rice
Source: Plants (Basel). 2024 Jul 25;13(15):2054. doi: 10.3390/plants13152054 (PMC11314457; doi:10.3390/plants13152054)
Supplement: Supplementary file 1 [file plants-13-02054-s001.zip]

Archive with 1 entries (1 files):
- plants-3090149-supplementary.pdf
